# Supplementary material for: Alternative linker histone permits fast paced nuclear divisions in early Drosophila embryo
Source: Nucleic Acids Res. 2020 Jul 25;48(16):9007–18. doi: 10.1093/nar/gkaa624 (PMC7498357; doi:10.1093/nar/gkaa624)
Supplement: gkaa624_Supplemental_Files [file gkaa624_supplemental_files.zip]

Archive with 3 entries (3 files):
- Movie S1.mpeg
- Movie S2.mpeg
- Supplementary file.pdf
